# Supplementary material for: Effects of Tea Polyphenols and Theaflavins on Three Oral Cariogenic Bacteria
Source: Molecules. 2023 Aug 12;28(16):6034. doi: 10.3390/molecules28166034 (PMC10458778; doi:10.3390/molecules28166034)
Supplement: Supplementary file 1 [file molecules-28-06034-s001.zip]

Archive with 1 entries (1 files):
- molecules-2511520-supplementary.pdf
